# Supplementary material for: Prevalence of medical factors related to aging among older car drivers: a multicenter, cross-sectional, descriptive study
Source: BMC Geriatr. 2022 Oct 11;22:792. doi: 10.1186/s12877-022-03490-w (PMC9555182; doi:10.1186/s12877-022-03490-w)
Supplement: Supplementary file 1 — Additional file 1. Raw data for the analysis. [file 12877_2022_3490_MOESM1_ESM.xlsx]

## Sheet: Sheet1
Supplementary file. Raw data for the analysis
Hospital	ID	Sex	age	ADL	Ht	BW	Q1.Number of drugs	Q2 Sleeing drug	Q３AntiHistamine	Frail1 Finger-ring test	Frail2 Standing-test	Cog1 Word memory	Cog2 Draw watch	Cog3 Summary	Frail3 BW loss	Frail4 Walking speed	Frail5 Exercise	Frail6 Memory 5 minutes	Frail7 Tired 2 weeks	OralFrail1 HardtoChew	OralFrail2 Muse	OralFrail3 Ireba	OralFrail4 Dry mouth	OralFrail5 GoingOutside	OralFrail6 Kataimono	OralFrail7 Toothbrush	OralFrail8 Dental clinical visit	Background1 GoingOutside	Background2 Familymember	Background3 Transportation	Background4 Walkingtime	Background5 Communication	Background6 News	Background7 Concern	Background7 Ganka	Background9 Hochoki	Background10 Ortho	Driver Lisence Hold	Driver1 Frequency	Driver2 HadTroubleDriving	Driver3 Intended to Give back	Driver5 Reason to Give back	Driver6 NoExperienceDriving
1	EDL	2	81	0	154	44	4	0	0	3	14	1	2	3	0	0	1	1	0	0	0	1	1	0	1	1	1	0	3	0		0	0, 2	0	1	0	0
1	EDL000	1	84	0	150	53	5	0	0	2	15	2	2	4	1	0	1	0	0	1	1	1	0	0	1	0	0	3	1	0		0	0, 2	0	1	0	0	1	1	1	0
1	EDL001	2	85	2	154	63	8	0	0	1	13				1	1	0	1	1	1	1	1	1	1	1		1	1	2	0	1		0, 2	0	0	0	1	0					1
1	EDL002	1	76	0	168	58	7	0	0	3	9				1	1	0	1	0	1	0	1	0	1	1	0	0	2	2	1	0	0	0	1	0	0	1	1			2
1	EDL004	1	85	0	160.3	64.4	6	0	0	2	12	1	2	3	0	1	1	1	0	0	0	1	0	0	1	1	1	3	3	0	1	0	0	1	1	0	0	2		1		1
1	EDL005	2	78	0	142	38	9	1	0	3	9	3	2	5	0	0	1	1		0	1	0	1	0	0	1	1	3	1	0		0	0		0	0	1	0					1
1	EDL006	2	79	0	161	88	8	1	1	1	14	1	2	3	1	1	0	0	1	0	0	0	0	1	1	0	1											1	1	0	0
1	EDL007	2	78	0	145	65	1	0	0	1	6	0	2	2	0	1	0	0	0	1	0	1	0	0	1	0	1	0	2	0	2	0	0, 1, 2	4	0	0	0	0					1
1	EDL008	1	67	0	172.6	67.6	1	0	0	3	17	3	2	5	1	1	1	1	0	0	0	0	0	0	1	1	0	3	3	1	0	0	3	1	0	0	0	1	2	1	0
1	EDL009	2	76	2	153	40	3	0	0	2	6	2	2	4	1	1	0	1	1	1	1	0	1	1	1	1	0		2			1			1	0	0	1	2	0	1
1	EDL010	1	77	0	154	54	4	0	0	3	21	2	0	2	0	0	1	0	0	0	0	1	0	1	1	0	0	3	1	0	1	1	0, 2	0	0	0	0	1	2	1	0
1	EDL011	1	67	0	164.4	52.7	4	0	0	3	12	3	2	5	0	1	0	1	0	0	0	1	1	0	1	0	0	3	1	0	0	0	0	0	0	0	1	1	1	1	0
1	EDL012	2	70	0	163	51	5	0	0	3	16	2	2	4	0	0	1	1	0	0	0	0	0	0	1	1	0	3	2	0	1	1	0	0	0	0	0	1	1	0	0
1	EDL013	1	67	0	174	90	4	0	0	2	13	3	2	5	0	1	1	1	0	0	0	0	1	1	1	0	0	3	3	0	2	0	0, 2, 3	0	0	0	0	1	1	0	0
1	EDL014	1	65	0	173	63	1	0	0	3	25	0	0	0	0	0	0	0	0	0	0	1	1	0	1	0	1	3	2	0	0	1	0, 2, 3	0	0	0	0	1	1	1	1
1	EDL015	2	65	0	156	50	1	0	0	2	22	3	2	5	0	0	1	1	0	0	0	0	0	0	1	1	1	3	2	0	1	1	0, 2, 3	4	0	0	0	1	1	1	0
1	EDL016	1	81	0	167	71	12	1	0	2	9	2	2	4	0	1	0	1	0	0	0	1	0	0	1	1	1	2	4		1	0	0, 2	0	0	0	1	1	2	0	0
1	EDL017	2	74	0	143	33	8	0	0	3	20	3	2	5	0	1	1	1	0	1	0	1	1	0	1	0	0	2	1	0	2	1	0	0	0	1	0	1	2	1
1	EDL018	1	72	0	157	50	3	0	0	3	15	2	2	4	0	1	0	1	1	0	1	0	0	1	1	1	0	1	2	0	1	0	0, 2	0	0	0	0	1	1	0	0
1	EDL019	2	83	0	145	45	nd			2		3	0	3	0	1	1	1	0	0	1	1	1	1	1	1	0	0	2	1	1	1	0	1		0	0	0					1
1	EDL020	2	73	0	148	42	1	0	0	3	16	3	2	5	0	0	1	1	0	1	0	1	0	0	0	1	1	3	2	0	2	1	0, 2	4	0	0	0	1	1	1	0
1	EDL021	1	80	nd		69	2	0	0	1		2	2	4	0	1	1	1	0	0	1	1	0	1	0	1	1	3	2		2	1	0, 2, 3		1	0	1	1	1	0	0
1	EDL022	1	72	0	170	75	5	1	0	2	13	2	2	4	0	0	1	1	0	1	0	0	0	1	0	0	0	3	6	1	1	1	0, 2	4	0	0	0	1	2	1	2
1	EDL023	2	70	0	143	43	1	0	0	2	14	3	2	5	0	0	1	1	0	0	1	0	0	0	1	1	0	2	3	3	0	1	0	1	0	0	1	0					1
1	EDL024	2	78	0	145.3	42.3	8	1	0	3	10	2	2	4	1	1	1	0	0	0	0	1	1	1	1	1	0	2	2		1	0	0	0	0	0	0	2		0		0
1	EDL025	2	83	2	153	69	5	0	0	2		3	2	5	1	1	0	0	0	1	0	1	1	1	1	0	0	0				0	0	0	0	0	1	2		1		2
1	EDL026	2	71	0	163	50	1	0	0	3		0	2	2	1	0	0	0	0	0	0	0	0	1	1	0	0	3	2	0	0	0	0, 1		0	0	0	0					1
1	EDL027	1	75	0	168	69	3	0	0	2	13	3	2	5	0	1	1	1	0	0	0	1	0	1	1	0	0	3	3	0	1	0	0, 2	0	0	1	0	1	2	1	1
1	EDL028	2	70	0	151	43.5	8	1	0	2	14	0	2	2	0	1	0	1	1	0	0	0	0	1	1	1	1	2	4	2	2	0	0	0	1	0	1	0					1
1	EDL029	2	76	0	150	45	1	0	0	2	13	3	2	5	0	0	0	1	0	1	0	0	0	1	1	1	1	2	6	0	0	0	0, 2	0	1	0	0	1	4	0	1
1	EDL030	2	69	0	148	52	3	0	0	1	15	2	2	4	0	0	0	1	1	0	0	0	0	1	1	1	1		4	1	1	0	0	0	0	0	1	1	1	0	1
1	EDL031	1	71	0	166	61	0	0	0	3	9	2	2	4	0	1	1	1	0	1	1	0	1	1	1	0	0	3	1	0	1	1	0, 2	0	0	0	0	1	1	0	0
1	EDL032	1	84	0	168	58	2	0	0	2	9	1	2	3	0	1	0	1	1	1	0	1	0	1	0	0	1	2	2	2	2	1	0	0	0	0	0	1	3	0	0
1	EDL033	2	79	0	152	56	2	1	0	3	12	3	2	5	0	1	0	1	0	0	0	0	0	0	1	0	1	2	2	0	2	1	3	0	0	0	0	1	1	1	0
1	EDL034	2	84	2	156	63	10	1	0	1	13	2	2	4	1	1	0	1	0	0	0	1	0	1	1	1	1	0	2	0		1	0, 2	0	0	0	0	0					1
1	EDL035	2	78	2	150	58	5	0	0	1	14	3	2	5	1	0	1	1	0	0	0	1	0	0	1	1	1	1	2	0		1	0	0	0	0	1	1	4	0	1
1	EDL036	2	72	0	156	50	1	0	0	3	16	2	2	4	0	0	1	1	0	0	0	0	0	1	1	1	1	0	2	0	1	0	3	4	0	0	0	1	4	0	2
1	EDL037	1	86	0	150	45	3	0	0	2	16	1	2	3	0	0	1	1	0	0	0	1	0	0	1	0	0	3	1	1	1	1	0, 1	4	0	0	0	1	1	0	0
1	EDL038	2	70	0	147	48	5	0	0	2	12	2	2	4	0	1	0	1	0	1	1	0	1	0	1	1	1	3	2	0	2	1	0	0	0	0	1	1	1	0	0
1	EDL039	2	83	2	145	83	13	1	0	1	4	0	0	0	0	0	0	0	1	1	0	1	1	1	1	1	1	3	2	0	0	1	0	0	0	0	1	0					1
1	EDL040	2	87	0	145	53	3	0	0	2	11	3	2	5	0	0	1	1	0	0	0	1	0	0	1	0	1	2	2	0	2	1	0, 2	0	0	0	0	0					1
1	EDL041	1	69	0	164	55	2	0	0	2	13	2	2	4	0	0	0	1	0	0	0	0	1	0	1	1	1	3	3	1	0	0	0, 2	4	1	0	0	1	1	0	0
1	EDL042	1	77	0	163	66	7	0	0	2	12	3	2	5	0	0	1	1	0	1	0	1	0	0	1	0	1	3	6	0	1	0	0, 2	0	0	0	0	1	1	0	0
1	EDL043	1	73	0	164.8	59.1	0	0	0	2	15	3	2	5	0	0	1	1	0	0	0	0	0	0	1	1	1	0	2	0	1	0	0	0	1	1	0	1	1	0	1
1	EDL044	1	73	0	163	56	2	0	0	2	17	2	2	4	0	0	1	1	0	1	0	1	0	0	0	1	1	3	1	0	0	0	0	0	0	1	0	1	1	1	0
1	EDL045	1	75	0	163	64	4	0	0	3	15	3	2	5	0	0	1	1	0	0	0	1	1	0	1	1	1	2	2	0	0	0	0, 2, 3	4	1	0	0	1	2	1	1
1	EDL046	1	70	0	170	74	2	0	0	1	24	3	2	5	0	0	1	1	0	0	0	0	0	0	1	1	0	2	6	0	1	1	0, 2	4	0	0	0	1	2	0	1
1	EDL047	1	77	0	154	40	14	0	0	3	13	2	2	4	0	1	0	1	1	0	0	1	1	1	1	1	0	3	2	0	0	0	0	2	1	0	1	1	1	1	0
1	EDL048	2	70	0	145	53	6	0	0	1	17	2	2	4	0	0	0	0	0	0	0	0	0	0	1	1	1	3	4	0		0	0	4		0	0	1	1	1	1
1	EDL049	2	69	0	154	53	6	0	0	3	9	3	2	5	0	1	0	1	0	0	0	0	0	0	1	0	0	2	4			0		4	0	0	0	2		1
1	EDL050	1	76	0	168	66.5	1	0	0	2	18	2	2	4	1	1	0	1	0	0	0	1	0	1	1	1	1	0	3	1	0	1	0, 2	0	0	0	0	1	4	1	2
1	EDL081	1	67	0	169.5	64.5	4	0	0	2	17	2	2	4	0	1	0	1	0	0	0	0	0	1	1	1	0	2	3	1	2	0	0, 2	0	0	0	0	1	1	1	0
1	EDL082	1	78	0	160	82.7	22	0	1	1	9	3	2	5	0	0	1	1	0	0	0	1	1	1	1	1	1	3	2	0	0	1	0, 2	0	0	1	0	1	1	0	0
1	EDL084	1	71	0	168.4	74.8	8	0	0	1	9	1	2	3	1	0	1	1	0	0	0	1	0	0	1	0	0	3	2	0	0	0	0	0	0	0	0	1	1	0	0
1	EDL085	1	69	0	164	66.5	3	1	0	1	10	2	0	2	0	0	0	1	0	0	0	1	0	1	1	1	1	2	2			0	0	0	1	0	1	1	1	0	0
1	EDL086	1	87	0	156	62	10	0	0	3		3	2	5	0	0	1	0	0	0	0	1	0	0	1	1	0	3	2	0	2	0	0	4	1	1	0	1	2	0	0
1	EDL090	1	80	0	166.5	66	5	0	0	2	22	2	2	4	0	0	1	1	0	0	0	0	0	0	1	0	1	3	4	0	1	1	0, 2	0	1	0	0	1	2	1	0
1	EDL091	2	67	0	149	70	1	0	0	1	18	3	2	5	0	0	1	0	0	0	0	1	0	0	1	1	0	3	6	1	2	1	0	4	0	1	0	0					1
1	EDL092	1	85	0	151	49	2	0	0	3	12	1	2	3	0	1	1	0	1	1	1	1	1	1	0	0	1	3	2	0	0	0	0	0	0	0	0	1	1	0	1
1	EDL093	2	65	0	152	58	1	0	0	2	19	3	2	5	0	0	0	1	0	0	0	0	1	0	1	1	0	3	3	0	1	0	0	0	1	0	0	1	2	0	0
2	EDL125	1	70	0	164.2	51.6	0	0	0	2	29	3	2	5	1	1	0	1	0	0	0	1	1	0	1	0	0	3	4	0	1	0	0, 1, 3	0	0	0	0	1	1	0	0
2	EDL126	1	68	0	164.6	65.9	1	0	0	2	13	3	2	5	0	1	1	1	0	0	1	0	0	0	1	1	1	2	1	0	0	1	0, 1, 3	0	0	0	0	1	2	0	0
2	EDL127	1	88	0	173.6	55	2	0	0	3	10	2	2	4	0	1	0	1	0	0	0	1	0	0	1	1	0	0	2		0	0	0, 2	4	1	0	0	2		1		1
2	EDL128	1	77	0	164.2	60.5	9	1	0	2	14	1	2	3	0	1	0	0	1	1	1	1	0	1	0	1	0	3	2	1	2	1	2	4	1	0	0	1	1	0	0
2	EDL129	1	69	0	175.9	69.5	3	1	0	2	14	2	2	4	0	1	1	1	0	1	1	0	0	1	1	1	0	2	3	0	2	0	0, 2	4	1	0	0	1	1	1	0
2	EDL130	1	87	0	166.5	63	5	0	0	1	7	1	2	3	1	1	0	0	0	1	0	1	0	0	1	0	0	3	5		2	0	0, 2	2	1	0	1	1	1	1	1
2	EDL131	1	84	0	154.7	59	5	0	0	1	14	3	2	5	0	1	0	1	0	0	0	0	0	1	1	0	1	2	2	0	2	1	0, 2	0	0	0	1	1	2	1	0
2	EDL132	1	74	2	159	64.4	5	0	0	2	10	3	2	5	0	1	0	1	0	0	0	1	0	0	1	0	0	1	3	0	1	0	0	4	0	0	0	1	2	0	0
2	EDL133	1	68	0	166.8	65.7	3	0	0	1	20	3	2	5	1	0	0	1	0	0	0	0	0	0	1	1	0	3	3	1	0	0	0, 2	1	1	0	0	1	2	1	0
2	EDL134	2	70		155.6	65.9	7	0	0	2	14	3	2	5	0	1	1	1	1	0	0	1	0	0	1	1	1	3	2	0	1	1	0	0	0	0	0	1	1	1	0
2	EDL135	1	74	0	162.1	63	4	0	0	1	15	2	2	4	0	1	1	1	0	0	1	0	0	1	1	1	0	2	1	0	1	0	0, 2	0	1	0	1	1	2	0	0
2	EDL136	1	70	0	168.3	61.4	1	0	0	2	13	2	2	4	0	0	1	1	0	0	0	1	0	0	1	1	1	2	2	0	0	1	0	0	0	0	0	1	2	1	0
2	EDL137		84	2	138.7	47.3	5	1	0	2	4	2	2	4	0	1	1	0	1	1	1	0	1	1	0	1	1	2	1	0	1	1	0	0	1	0	0	0					1
2	EDL138	2	74	0	158.6	66.7	1	0	0	1	17	3	2	5	0	1	0	1	1	1	0	1	0	1	1	1	1	2	6	0	1	1	0	0	0	0	0	1	2	0	0
2	EDL139	2	71	0	141	46.6	11	0	0	1	19	2	2	4	0	1	1	1	0	0	1	1	0	0	1	1	1	3	2	0	0	1	0, 2	0	1	0	0	1	2	1	1
2	EDL140	2	81	0	147.8	55	4	0	0	1	11	2	2	4	0	1	1	1	0	1	0	1	0	0	1	1	0	2	2	0	0	1	0	0	0	0	0	0					1
2	EDL141	2	74	0	149.1	53.4	1	0	0	1	20	3	2	5	0	0	1	1	0	0	0	1	0	1	1	1	1	3	2	1	1	1	0	1	0	0	0	1	1	0	0
2	EDL142	2	72	1	151.8	53	3	0	0	2	15	3	2	5	0	1	0	1	1	0	0	0	1	1	1	1	1	3	1	2	1	0	0	3	1	0	1	1	1	0	1
2	EDL143	1	72	0	166	61.6	3	0	0	3	14	2	2	4	0	0	0	1	0	1	0	0	1	1	0	0	0	3	1	0	0	0	0	4	0	0	0	1	1		0
2	EDL144	1	73	0	163.4	64.6	5	0	0	1	14	2	2	4	0	1	1	1	0	0	0	1	0	0	1	0	0	2	2	0	1	1	0	4	1	0	0	1	2	0	0
2	EDL145	1	83	0	169	73.5	1	0	0	1	13	3	2	5	0	0	0	1	0	0	0	1	0	0	1	0	0	2	2	0	2	0	0, 1, 2	4	1	0	0	1	1	0	0
2	EDL146	1	83	0	157.7	51	5	0	0	2	13	2	0	2	0	0	1	1	0	0	0	1	0	0	1	1	0	3	6	1	1	1	0	1	0	0	0	2		0		2
2	EDL147	1	86	3	158.9	55.4	0	0	0	2	5	1	0	1	0	1	0	0	1	0	1	0	1	1	1	0	0	0	3	0	1	0	0	0	0	0	0	2		0		2
2	EDL148	2	71	0	146.8	55.3	2	0	0	2	17	3	2	5	0	0	1	1	0	0	0	0	0	0	1	1	1	2	3	0	0	1	0, 2	4	0	0	0	1	1	0	0
2	EDL149	2	86	3	146.9	54.1	7	1	0	2	5	2	2	4	0	0	0	1	0	0	1	0	0	0	1	1	1	1	1			1	0	0	1	0	1	0					1
2	EDL150	2	83	0	149	53.2	1	0	0	1	12	3	2	5	1	1	0	0	0	0	1	1	1	1	1	1	0	1	2	0	2	0	0	0	0	0	0	1	4	0	1
2	EDL151	1	67	0	160	58.2	3	0	0	2	19	3	2	5	0	0	0	1	0	0	0	0		0	1	0	1	3	2	0	1	1	0, 1, 2	0	0	0	0	1	1	0	0
2	EDL152	2	76	0	152.4	63.1	1	0	0	2	20	3	2	5	0	0	1	1	0	0	1	1	0	1	1	1	1	2	2	0	2	0	0, 1, 2	0	1	0	0	1	2	1	0
2	EDL153	1	67	0			2	0	0	2	20	2	2	4	0	1	0	1	0	0	0	0	0	1	1	1	1	1	2	2	1	0	2	1	0	0	0	1	4	0	0
2	EDL154	2	71	0	148	42	4	0	0	2	12	3	2	5	0	0	0	1	0	0	1	0	1	0	1	1	1	2	2	3	1	1	0, 2	0	1	0	0	1	3	0	0
3	EDL155	1	70	0	165	58.5	8	0	0	2	18	2	2	4	0	1	0	0	0	0	0	0	1	0	1	1	0	2	2	1	0	0	0	2	0	0	0	1	2	0
3	EDL156	2	76	0	152.4	53.5	2	0	0	2	14	3	2	5	0	1	1	1	0	1	0	0	0	0	1	1	1	3	5	0	2	0	0, 2	4	1	0	0	1	2	1	2
3	EDL157	1	81	0	161	76.8	8	0	0	1	11	1	2	3	0	1	0	1	1	1	0	0	0	1	1	0	0	0	3	0	0	0	0, 2	0	0	0	0	1	4		2
4	EDL159	1	74	0	160	78	7	0	0	1	1	3	2	5	0	1	0	1	0	0	0	0	1	0	1	0	0	3	2	0	2	1	0, 2	2	0	0	1	1	1	0	0
4	EDL160	1		0	170	80	5	0	0	1	4	1			0	1	1	0	1									2	2	0	1	1	0	2	0	0	0
4	EDL161	2	75	0	155	57	4	1	0	2	20	2	2	4	0	0	1	1	0	0	0	1	0	0	1	0	1	3	1	0	1	1	0	0	0	0	0	1	2	0	0
4	EDL162	1	74	0	163	59	4	0	0	2	21	1	2	3	0	1	0	1	0	0	0	1	0	1	1	0	1	3	4	0	1	0	0	1	0	0	0	1	1	0	0
4	EDL163	2	70	0	151	75	11	1	0	3	10	2	2	4	1	1	0	0	1	0	1	0	1	1	0	1	0	3	4	0	2	0	0	0	0	0	1	1	1	0	1
5	EDL164	2	69	0	153.3	60	2	0	0	2	15	3	2	5	0	0	0	1	0	0	0	1	1	0	1	1	1	3	2	3	1	1	0, 1	1	0	0	1	1	2	0	0
5	EDL165			0	152	60	2	0	0	2	15	3	2	5	0	0	1	1	0	0	0	0	0	0	1	1	0	3	1	1	1	1	0, 1	0	1	0	0	2		0		0
5	EDL166	1	83	3	159.8	52.9	5	0	0	1	12	1	2	3	1	1	0	1	0	0	0	1	0	1	0	1	0	0	2		1	0	0	0	1	0	1	2		1		2
5	EDL167	1	80	0	163	66	3	0	0	2	16	3	2	5	0	0	1	0	0	0	1	1	1	0	1	1	0	3	2	1	0	1	0	4	1	1	0	1	1	1	0
5	EDL168	2	73	0	152.2	49.5	7	0	0	1	13	3	2	5	0	1	0	1	1	1	1	0	1	1	0	1	1	1	1	0	1	0	0	0	1	0	1	2		0
6	EDL170	1	77	0	165.8	65.4	2	0	0	2	11	2	2	4	0	1	1	1	0	0	0	1	0	0	1	1	1	3	2	2	0	1	0, 3	4	1	0	0	1	2	1	0
7	EDL181	1	86	0	162	64.4	8	0	0	2	8	2	0	2	0	1	1	1	1	0	0	1	1	1	1	0	1	2	2	0	1	0	0, 1, 2	0	1	0	1	1	2	1	0
7	EDL182	1	86	0	159	67	1	0	0	1	18	3	2	5	0	0	0	0	0	0	0	1	0	1	1	0	0	3	4	0	2	1	0, 2	0	0	0	0	1	1	0	0
7	EDL183	1	87	0	163.6	56	1	0	0	3	12	0	2	2	0	0	0	1	0	1	0	1	0	0	1	0	0	3	2	0	2	1	0, 2	4	0	0	0	2		0		2
7	EDL184	2	78	0	157.4	58	5	0	0	1	28	3	2	5	0	1	1	1	0	0	0	0	0	0	1	1	1	1	2	0	0	1	0	4	0	0	0	1	3	0	1
7	EDL185	2	67	0	157.4	56	5	0	0	1	19	1	2	3	0	0	0	1	0	0	0	0	1	0	1	1	1	2	2	0	1	0	0, 2		0	0	1	1	1	0	0
7	EDL186	1	67	0	159	54	2	0	1	3	20	3	2	5	0	1	0	1	0	0	1	0	0	1	1	0	0	3	2	0	0	0	0, 2, 3	0	0	0	0	1	2	1	0
7	EDL187	1		0	171.7	75.8	4	0	0	1	24	3	0	3	0	0	0	1	0	0	0	0	1	0	1	1	0	2	3	2	0	0	0, 2, 3	1	0	0	0	1	2	1	0
7	EDL188	1	77	0	165	59	10	0	0	1	14	3	2	5	0	1	1	1	1	0	1	1	1	0	1	0	0	3	2	0	2	1	0	0	0	0	0	1	1	0	1
6	EDL191	2	76	0	146	49.8	5	0	0	2	13	3	2	5	1	0	0	0	0	1	0	1	0	0	1	1	1	3	1	0	0	1	0	0	0	0	1	1	1	1	1
5	EDL194	2	83	0	154	51	5	1	0	3	18	3	2	5	0	0	1	1	0	0	0	0	0	1	1	1	0	2	3	1	0	0	0, 3	0	1	1	0	2		1		0
5	EDL195	1	76	0	168	75.2	7	1	1	2	18	3	2	5	0	1	0	1	0	0	1	0	1	1	1	1	0	2	1	1	0	0	0	0	0	0	0	2		0		0
5	EDL196	2	76	0	150	43	2	0	0	3	16	3	2	5	0	0	1	1	0	0	0	0	0	0	1	1	1	3	3	0	1	1	0, 1, 2	0	1	0	0	1	1	0	1
8	EDL201	2	78	0	151.2	54	13	0	0	2	9	1	2	3	1	1	0	1	0	0	0	0	0	1	1	1	0	0	3	3		0	0, 2	0	1	0	0	0					1
8	EDL202	1	82	0	156.9	61.4	8	0	0	2	18	2	2	4	0	0	1	1	0	0	1	0	0	0	1	0	1	3	2	0	1	1	0, 2, 3	4	1	0	0	1	1	1	0
8	EDL203	1	73	0	162.9	52.8	8	0	0	2	8	0	2	2	0	1	1	1	1	0	0	1	0	1	1	1	1	3	3	0	0	0	2	0	1	0	1	1	3	0	0
9	EDL207	2	74	0	153.9	70.2	14	1	0	1	13	3	2	5	0	0	1	0	0	0	0	0	0	0	1	1	1	3	1	3	0	0	2, 3	4	1	0	1	1	1	0	0
8	EDL208	2	71	0	159	96.8	3	0	0	2	11	3	2	5	0	0	0	1	0	1	1	1	0	0	1	1	1	3	2	0	1	0	0, 3	4	0	0	0	1	1	0	1
8	EDL209	1	83	0	173	71	2	0	0	2	12	2	2	4	0	1	1	0	0	0	1	1	0	1	0	1	1	3	2	1	0	1	0, 2	4	0	0	0	1	1	0	0
8	EDL210	1	68	0	162.5	73.9	2	0	0	1	18	2	2	4	0	0	1	1	0	0	0	0		0	1	0	1	3	6	0	0	1	0, 2	4	0	0	0	1	1	0	0
3	EDL211	1	66	0	180.8	80.6	3	0	0	2	31	3	2	5	1	0	1	1	0	0	0	1	0	1	1	0	1	1	1	2		0	0	0	0	0	0	1	2	0	0
3	EDL212	2	73	0	144.5	50.2	3	0	0	3	23	2	2	4	0	0	1	1	0	0	0	1	0	1	1	0	1	2	2		1	0	0	0	1	0	0
3	EDL213	1	69	0	175.8	71.4	5	0	0	2	18	3	2	5	0	0	1	1	0	0	0	0	0	1	0	1	0	1	3	1	2	0	0, 1, 2	1	0	0	0	1	1	0	0
3	EDL214	2	78	0	152.5	52.3	4	0	0	1	15	2	2	4	0	0	1	1	0	0	0	1	0	1	1	0	1	3	3	1	1	1	0, 2	4	0	0	0	0					1
9	EDL223	1	81	0	164	63.5	4	0	0	2	23	0	2	2	0	0	1	1	0	0	0	1	1	0	1	0	1	3	2	2	0	1	0, 2	0	0	0	0	1	1	1	0
9	EDL224	2	79	0	135	51.2	8	0	0	3	9	3	2	5	0	1	0	1	0	1	0	1	1	1		1	0	3	2	0	0	1	0	1	0	0	0	2		0		2
9	EDL225	2	81	0	153	56.15	3	0	0	2	8	3	2	5	0	1	1	1	0	0	0	0	0	0	1	1	0	3	5	0	1	1	0, 2	0	0	0	1	1	1	0	1
9	EDL228	2	82	0	146	57.3	6	0	0	2	12	3	2	5	0	1	1	1	0	0	1	1	1	1	1	1	1	1	3	0	2	0	0, 2	1	1	0	0	1	1	0	0
9	EDL229	1	87	0	162.5	49.4	3	0	0	3	11	1	2	3	0	0	1	1	0	1	0	1	0	0	1	0	0	3	2	0	2	1	0	0	0	0	0	1	1	1	0
9	EDL230	1	86	0	156	59.65	5	0	0	1	14	3	2	5	0	1	1	1	0	0	0	1	0	0	1	1	0	3	3	0	1	1	0, 2	0	0	1	1	1	1	1	1
8	EDL231	2	71	0	143	53.5	3	0	0	1	15	3	2	5	1	0	1	0	0	0	0	0	0	1	1	1	1	1	2	1	2	0	0, 2	2	0	0	1	1	2	0	0
9	EDL232	1	73	0	158	53.8	2	0	0	2	15	2	2	4	1	0	0	1	0	1	0	1	1	0	1	1	1	3	2	0	1	1	0	0	0	0	0	1	1	0	0
9	EDL233	1	86	0	155	44.9	6	1	0	3	9	3	2	5	0	1	1	0	0	0	0	0	0	0	1	1	1	3	2	0	0	1	0, 2	0	0	1	0	1	1	0	2
9	EDL234	2	86	0	152.5	51	9	1	0	2	10	3	2	5	0	1	1	1	1	1	0	1	1	1	0	1	1	3	2	0	0	1	0	0	1	0	1	1	1	0	0
9	EDL235	1	86	0	154.5	61.7	4	1	0	2	7	2	2	4	0	1	0	1	0	1	1	1	1	0	1	1	0	3	1	0	2	1	2	1	0	0	0	1	1	0	0
9	EDL245	1	72	0	167	63.7	1	0	0	1	14	2	2	4	0	1	0	1	0	1	1	0	0	1	1	1	1	3	2	0	0		0	0	0	0	0	1	1	0	0
9	EDL246	1	70	0	171.5	70.95	1	0	0	2	13	3	2	5	1	0	0	1	0	1	0	0	0	0	0	0	0	3	2	0	1	1	0	1	0	0	0	1	2	1	0
9	EDL247	1	78	0	160.5	70	7	0	0	1	13	2	2	4	0	1	0	1	0	0	0	1	1	0	1	0	0	0	7	0	1	1	0	0	0	1	0	1	1	0
10	EDL259	1	70	0	163	85	3	0	0	1	28	3	2	5	0	0	0	1	0	0	1	0	1	0	1	1	0		1	0	2	0		4	0	0	0	1	1	1	0
10	EDL260	1	72	0	160.7	59	6	0	0	2	21	2	2	4	1	1	1	1	1	0	0	1	1	0	1	0	1	3	1	0		1	0, 2	0	0	0	0	1	1	0
10	EDL261	1	65	0	169.9	78.5	7	0	0	2	14	3	2	5	1	0	0	1	0	0	0	0	1	1	1	0	0	3	7	0	2	0	0, 2	0	0	0	1	1	1	0	0
10	EDL262	2	65	0	156.8	67.8	3	0	0	1	22	3	2	5	0	0	0	1	0	0	0	0	0	0	1	1	0	3	2	1	1	1	1	1	0	0	0	1	1	0	0
10	EDL263	1	73	0	159.1	54.6	5	0	0	3	16	2	2	4	0	0	0	1	0	0	1	0	0		1	1	0	3		0	2	1	0, 1, 2	4	0	0	0	1	1	0	0
10	EDL264	1	83	0	164.6	66.6	10	0	0	1	12	2	2	4	0	0	1	1	0	1	0	0	0	0	0	1	0		2	0	2		0, 2	4	1	0	0	1	1	0	2
10	EDL266	1	72	0	166.8	76.2	8	0	0	1	21	2	2	4	0	0	0	1	0	0	0	1	0	0	1	0	1	3	2	1	2	1	0	4	0	0	0	1	1	1	0
10	EDL267	1	70	0	162.4	62	3	0	0	1	25	3	2	5	0	0	0	1	0	0	0	0	0	0	1	1	1	3	3	2	2	0	0	4	0	0	0	1	1	0	0
10	EDL268	2	70	0	157	65	7	1	0	1	15	1	1	2	0	0	1	1	1	0	0	0	0	0	1	0	0	3	2	0	2	1	0		0	0	0	1	1	1	1
11	EDL284	1	74	0	164	62.5	3	0	0	1	26	3	2	5	0	0	1	0	0	0	0	1	1	1	1	0	0	1	2	1	1	1	0, 2	0	0	0	0	1	2	1	1
11	EDL285	2	65	0	155	58	3	0	0	1	21	3	2	5	0	0	0	1	0	0	1	0	0	1	1	1	0	2	2	0	0	0	0, 2	0	0	0	0	1	1	1	0
11	EDL286	2	73	0	148	59.1	2	0	0	2	27	3	2	5	0	0	1	1	0	0	0	1	0	1	1	1	1	2	3	0	0	1	0	0	1	0	0	1	2	1	1
11	EDL287	2	70	0	148	62.3	5	0	0	1	23	3	2	5	1	0	1	1	0	1	0	1	0	1	1	1	1	2	2	0	2	1	0, 2	0	0	0	0	1	2	0	2
11	EDL291	1	76	0	165	70.5	6	0	0	2	11	3	2	5	0	1	1	1	1	1	1	1	1	1	1	1	1	3	1	3	2	0	2	0	1	0	0	1	1	0	1
11	EDL292	2	71	0	149	53.2	10	1	0	2	15	3	2	5	0	0	1	1		0	1	0	1	1	1	1	1	2	1	0	1	1	0	0	1	0	0	1	3	0	1
11	EDL293	2	70	0	155	45.8	6	0	0	2	11	2	2	4	0	0	0	1	0	0	0	0	0	0	1	1	0	2	3	0	0	0	2	1	1	0	1	1	2	1	0
11	EDL297	1	68	0	172.25	68	4	0	0	2	11	2	2	4	0	0	1	1	0	0	0	0	0	1	1	0	1	3	3	0	2	1	0, 2, 3	0	0	0	0	1	1	0	0
9	ELD226	1	79	0	154	65.65	11	0	0	2	10	2	2	4	0	1	0	1	0	0	0	1	0	0	1	0	0	3	2	0	2	1	0	1	0	0	1	1	1	0	0
9	ELD227	2	78	0	157	61.65	3	0	0	2	7	2	1	3	1	1	1	0	0	0	1	1	0	0	1	1	0	3	3	0	2	1	0	0	0	0	1	1	1	0	0
8	テスト001	1	71	0	168	65	13	1	1	2	10	1	1	1	1	1	1	1	0	0	0	1	1	1	1	1	0	1	2	0	1	1	0, 2	2	1	0	0	1	2	1	2
